# Supplementary material for: Humoral Immunity in Immunosuppressed IBD Patients after the Third SARS-CoV-2 Vaccination: A Comparison with Healthy Control Subjects
Source: Vaccines (Basel). 2023 Aug 24;11(9):1411. doi: 10.3390/vaccines11091411 (PMC10536352; doi:10.3390/vaccines11091411)
Supplement: Supplementary file 1 [file vaccines-11-01411-s001.zip]

Archive with 1 entries (1 files):
- vaccines-2548390-supplementary.pdf
